# Supplementary material for: Evaluation of behavioural selection processes in conflict scenarios using a newly developed mouse behavioural paradigm
Source: Sci Rep. 2023 Nov 16;13:20006. doi: 10.1038/s41598-023-46743-3 (PMC10654709; doi:10.1038/s41598-023-46743-3)
Supplement: Supplementary file 1 — Supplementary Information. [file 41598_2023_46743_MOESM1_ESM.xlsx]

## Sheet: Fig.1C
Table Analyzed	RC_Latency						Number of families	1
							Number of comparisons per family	45
Repeated measures ANOVA summary							Alpha	0.05
Assume sphericity?	No
F	12.86						Tukey's multiple comparisons test	Mean Diff.	95.00% CI of diff.	Significant?	Summary	Adjusted P Value
P value	<0.0001
P value summary	****						1 vs. 2	101.6	-3.449 to 206.7	No	ns	0.0618	A-B
Statistically significant (P < 0.05)?	Yes						1 vs. 3	137.9	33.24 to 242.5	Yes	**	0.0062	A-C
Geisser-Greenhouse's epsilon	0.2352						1 vs. 4	143	31.74 to 254.2	Yes	**	0.0077	A-D
R square	0.4789						1 vs. 5	139.9	27.52 to 252.3	Yes	*	0.01	A-E
							1 vs. 6	129	24.09 to 233.8	Yes	*	0.0111	A-F
Was the matching effective?							1 vs. 7	144.2	34.23 to 254.2	Yes	**	0.0065	A-G
F	2.105						1 vs. 8	137.6	36.02 to 239.1	Yes	**	0.0049	A-H
P value	0.0155						1 vs. 9	147.7	36.39 to 259	Yes	**	0.0059	A-I
P value summary	*						1 vs. 10	142.7	33.78 to 251.7	Yes	**	0.0066	A-J
Is there significant matching (P < 0.05)?	Yes						2 vs. 3	36.24	-58.97 to 131.5	No	ns	0.9036	B-C
R square	0.1087						2 vs. 4	41.35	-53.75 to 136.5	No	ns	0.8213	B-D
							2 vs. 5	38.28	-54.56 to 131.1	No	ns	0.8587	B-E
ANOVA table	SS	DF	MS	F (DFn, DFd)	P value		2 vs. 6	27.33	-48.48 to 103.1	No	ns	0.9272	B-F
Treatment (between columns)	272775	9	30308	F (2.117, 29.64) = 12.86	P<0.0001		2 vs. 7	42.57	-50.73 to 135.9	No	ns	0.7821	B-G
Individual (between rows)	69441	14	4960	F (14, 126) = 2.105	P=0.0155		2 vs. 8	35.93	-62.95 to 134.8	No	ns	0.924	B-H
Residual (random)	296852	126	2356				2 vs. 9	46.09	-49.9 to 142.1	No	ns	0.7351	B-I
Total	639069	149					2 vs. 10	41.11	-56.34 to 138.6	No	ns	0.8433	B-J
							3 vs. 4	5.113	-9.124 to 19.35	No	ns	0.9286	C-D
Data summary							3 vs. 5	2.04	-16.56 to 20.64	No	ns	>0.9999	C-E
Number of treatments (columns)	10						3 vs. 6	-8.913	-54.56 to 36.73	No	ns	0.9987	C-F
Number of subjects (rows)	15						3 vs. 7	6.333	-8.612 to 21.28	No	ns	0.8402	C-G
							3 vs. 8	-0.3067	-19.81 to 19.2	No	ns	>0.9999	C-H
							3 vs. 9	9.847	-4.102 to 23.8	No	ns	0.2907	C-I
							3 vs. 10	4.873	-17.64 to 27.38	No	ns	0.9972	C-J
							4 vs. 5	-3.073	-16.37 to 10.22	No	ns	0.9956	D-E
							4 vs. 6	-14.03	-56.04 to 27.98	No	ns	0.9522	D-F
							4 vs. 7	1.22	-7.351 to 9.791	No	ns	0.9999	D-G
							4 vs. 8	-5.42	-26.59 to 15.75	No	ns	0.991	D-H
							4 vs. 9	4.733	-2.406 to 11.87	No	ns	0.3611	D-I
							4 vs. 10	-0.24	-18.04 to 17.56	No	ns	>0.9999	D-J
							5 vs. 6	-10.95	-56.16 to 34.26	No	ns	0.9938	E-F
							5 vs. 7	4.293	-6.093 to 14.68	No	ns	0.857	E-G
							5 vs. 8	-2.347	-26.93 to 22.24	No	ns	>0.9999	E-H
							5 vs. 9	7.807	-3.274 to 18.89	No	ns	0.2928	E-I
							5 vs. 10	2.833	-18.66 to 24.33	No	ns	>0.9999	E-J
							6 vs. 7	15.25	-29.02 to 59.51	No	ns	0.9431	F-G
							6 vs. 8	8.607	-41.87 to 59.08	No	ns	0.9996	F-H
							6 vs. 9	18.76	-25.66 to 63.18	No	ns	0.8425	F-I
							6 vs. 10	13.79	-33.65 to 61.22	No	ns	0.9792	F-J
							7 vs. 8	-6.64	-26.44 to 13.16	No	ns	0.951	G-H
							7 vs. 9	3.513	-0.8053 to 7.832	No	ns	0.1595	G-I
							7 vs. 10	-1.46	-17.99 to 15.07	No	ns	>0.9999	G-J
							8 vs. 9	10.15	-9.493 to 29.8	No	ns	0.6585	H-I
							8 vs. 10	5.18	-18.51 to 28.87	No	ns	0.997	H-J
							9 vs. 10	-4.973	-21.34 to 11.4	No	ns	0.9726	I-J

## Sheet: Fig.1D
Table Analyzed	RC_timeS						Number of families	1
							Number of comparisons per family	45
Repeated measures ANOVA summary							Alpha	0.05
Assume sphericity?	No
F	5.8						Tukey's multiple comparisons test	Mean Diff.	95.00% CI of diff.	Significant?	Summary	Adjusted P Value
P value	0.0125
P value summary	*						1 vs. 2	45.91	-31.79 to 123.6	No	ns	0.5003	A-B
Statistically significant (P < 0.05)?	Yes						1 vs. 3	87.57	-12.83 to 188	No	ns	0.1121	A-C
Geisser-Greenhouse's epsilon	0.1835						1 vs. 4	86.99	-13.82 to 187.8	No	ns	0.1187	A-D
R square	0.2929						1 vs. 5	81.62	-18.77 to 182	No	ns	0.16	A-E
							1 vs. 6	76.3	-15.19 to 167.8	No	ns	0.1413	A-F
Was the matching effective?							1 vs. 7	87.06	-13.64 to 187.8	No	ns	0.1175	A-G
F	2.4						1 vs. 8	81.97	-12.13 to 176.1	No	ns	0.1129	A-H
P value	0.0053						1 vs. 9	88.81	-11.43 to 189.1	No	ns	0.103	A-I
P value summary	**						1 vs. 10	87.69	-10.72 to 186.1	No	ns	0.0998	A-J
Is there significant matching (P < 0.05)?	Yes						2 vs. 3	41.67	-58.15 to 141.5	No	ns	0.8506	B-C
R square	0.1586						2 vs. 4	41.08	-58.31 to 140.5	No	ns	0.8571	B-D
							2 vs. 5	35.71	-63.12 to 134.5	No	ns	0.9262	B-E
ANOVA table	SS	DF	MS	F (DFn, DFd)	P value		2 vs. 6	30.39	-48.34 to 109.1	No	ns	0.8966	B-F
Treatment (between columns)	109449	9	12161	F (1.652, 23.13) = 5.8	P=0.0125		2 vs. 7	41.15	-58.13 to 140.4	No	ns	0.8552	B-G
Individual (between rows)	70449	14	5032	F (14, 126) = 2.4	P=0.0053		2 vs. 8	36.06	-67.67 to 139.8	No	ns	0.9401	B-H
Residual (random)	264203	126	2097				2 vs. 9	42.91	-56.51 to 142.3	No	ns	0.8269	B-I
Total	444101	149					2 vs. 10	41.79	-58.27 to 141.8	No	ns	0.8502	B-J
							3 vs. 4	-0.5867	-4.518 to 3.345	No	ns	0.9998	C-D
Data summary							3 vs. 5	-5.953	-10.22 to -1.691	Yes	**	0.0037	C-E
Number of treatments (columns)	10						3 vs. 6	-11.27	-50.59 to 28.04	No	ns	0.9809	C-F
Number of subjects (rows)	15						3 vs. 7	-0.5133	-4.057 to 3.03	No	ns	0.9999	C-G
							3 vs. 8	-5.607	-24.27 to 13.06	No	ns	0.9744	C-H
							3 vs. 9	1.24	-1.192 to 3.672	No	ns	0.6734	C-I
							3 vs. 10	0.12	-5.092 to 5.332	No	ns	>0.9999	C-J
							4 vs. 5	-5.367	-10.08 to -0.6573	Yes	*	0.0201	D-E
							4 vs. 6	-10.69	-49.46 to 28.09	No	ns	0.9852	D-F
							4 vs. 7	0.07333	-4.547 to 4.694	No	ns	>0.9999	D-G
							4 vs. 8	-5.02	-25.31 to 15.27	No	ns	0.9928	D-H
							4 vs. 9	1.827	-2.706 to 6.36	No	ns	0.8729	D-I
							4 vs. 10	0.7067	-6.144 to 7.557	No	ns	>0.9999	D-J
							5 vs. 6	-5.32	-43.99 to 33.35	No	ns	>0.9999	E-F
							5 vs. 7	5.44	2.892 to 7.988	Yes	****	<0.0001	E-G
							5 vs. 8	0.3467	-19.77 to 20.46	No	ns	>0.9999	E-H
							5 vs. 9	7.193	4.711 to 9.676	Yes	****	<0.0001	E-I
							5 vs. 10	6.073	0.0792 to 12.07	Yes	*	0.0459	E-J
							6 vs. 7	10.76	-27.81 to 49.33	No	ns	0.984	F-G
							6 vs. 8	5.667	-40.12 to 51.46	No	ns	>0.9999	F-H
							6 vs. 9	12.51	-27.01 to 52.04	No	ns	0.9649	F-I
							6 vs. 10	11.39	-28.01 to 50.8	No	ns	0.9799	F-J
							7 vs. 8	-5.093	-25.31 to 15.13	No	ns	0.9919	G-H
							7 vs. 9	1.753	-0.8913 to 4.398	No	ns	0.3611	G-I
							7 vs. 10	0.6333	-4.719 to 5.985	No	ns	>0.9999	G-J
							8 vs. 9	6.847	-12.24 to 25.93	No	ns	0.9291	H-I
							8 vs. 10	5.727	-12.97 to 24.43	No	ns	0.9712	H-J
							9 vs. 10	-1.12	-6.053 to 3.813	No	ns	0.9961	I-J

## Sheet: Fig.1E
Table Analyzed	Retreat_lineS&G_RC						Within each column, compare rows (simple effects within columns)							Compare each cell mean with the other cell mean in that row
Two-way RM ANOVA	Matching: Both factors						Number of families	1						Number of families	1
Alpha	0.05						Number of comparisons per family	90						Number of comparisons per family	10
							Alpha	0.05						Alpha	0.05
Source of Variation	% of total variation	P value	P value summary	Significant?
Trials	29.06	<0.0001	****	Yes			Sidak's multiple comparisons test	Mean Diff.	95.00% CI of diff.	Significant?	Summary	Adjusted P Value		Sidak's multiple comparisons test	Mean Diff.	95.00% CI of diff.	Significant?	Summary	Adjusted P Value
Place	0.9804	0.0999	ns	No
Interaction: Trials x Place	6.399	<0.0001	****	Yes			at flat							at flat - at grid
Interaction: Trials x Subjects	34.61						1 vs. 2	1	0.1335 to 1.866	Yes	**	0.0071		1	-1.6	-2.298 to -0.9017	Yes	****	<0.0001
Interaction: Place x Subjects	4.423						1 vs. 3	1.067	0.2002 to 1.933	Yes	**	0.0025		2	-0.2	-0.8983 to 0.4983	No	ns	0.9954
Subjects	4.679						1 vs. 4	1	0.1335 to 1.866	Yes	**	0.0071		3	-0.2667	-0.965 to 0.4317	No	ns	0.9618
							1 vs. 5	0.7333	-0.1331 to 1.6	No	ns	0.2594		4	-0.06667	-0.765 to 0.6317	No	ns	>0.9999
ANOVA table	SS	DF	MS	F (DFn, DFd)	P value		1 vs. 6	1	0.1335 to 1.866	Yes	**	0.0071		5	0.1333	-0.565 to 0.8317	No	ns	0.9999
Trials	83.1	9	9.233	F (9, 126) = 11.76	P<0.0001		1 vs. 7	0.9333	0.06686 to 1.8	Yes	*	0.0194		6	-0.2667	-0.965 to 0.4317	No	ns	0.9618
Place	2.803	1	2.803	F (1, 14) = 3.103	P=0.0999		1 vs. 8	0.8667	0.000198 to 1.733	Yes	*	0.0499		7	0.06667	-0.6317 to 0.765	No	ns	>0.9999
Interaction: Trials x Place	18.3	9	2.033	F (9, 126) = 4.513	P<0.0001		1 vs. 9	1.067	0.2002 to 1.933	Yes	**	0.0025		8	0.06667	-0.6317 to 0.765	No	ns	>0.9999
Interaction: Trials x Subjects	98.95	126	0.7853				1 vs. 10	0.9333	0.06686 to 1.8	Yes	*	0.0194		9	0	-0.6983 to 0.6983	No	ns	>0.9999
Interaction: Place x Subjects	12.65	14	0.9033				2 vs. 3	0.06667	-0.7998 to 0.9331	No	ns	>0.9999		10	0.2	-0.4983 to 0.8983	No	ns	0.9954
Subjects	13.38	14	0.9557				2 vs. 4	0	-0.8665 to 0.8665	No	ns	>0.9999
Residual	56.75	126	0.4504				2 vs. 5	-0.2667	-1.133 to 0.5998	No	ns	>0.9999
							2 vs. 6	0	-0.8665 to 0.8665	No	ns	>0.9999
							2 vs. 7	-0.06667	-0.9331 to 0.7998	No	ns	>0.9999
							2 vs. 8	-0.1333	-0.9998 to 0.7331	No	ns	>0.9999
							2 vs. 9	0.06667	-0.7998 to 0.9331	No	ns	>0.9999
							2 vs. 10	-0.06667	-0.9331 to 0.7998	No	ns	>0.9999
							3 vs. 4	-0.06667	-0.9331 to 0.7998	No	ns	>0.9999
							3 vs. 5	-0.3333	-1.2 to 0.5331	No	ns	>0.9999
							3 vs. 6	-0.06667	-0.9331 to 0.7998	No	ns	>0.9999
							3 vs. 7	-0.1333	-0.9998 to 0.7331	No	ns	>0.9999
							3 vs. 8	-0.2	-1.066 to 0.6665	No	ns	>0.9999
							3 vs. 9	0	-0.8665 to 0.8665	No	ns	>0.9999
							3 vs. 10	-0.1333	-0.9998 to 0.7331	No	ns	>0.9999
							4 vs. 5	-0.2667	-1.133 to 0.5998	No	ns	>0.9999
							4 vs. 6	0	-0.8665 to 0.8665	No	ns	>0.9999
							4 vs. 7	-0.06667	-0.9331 to 0.7998	No	ns	>0.9999
							4 vs. 8	-0.1333	-0.9998 to 0.7331	No	ns	>0.9999
							4 vs. 9	0.06667	-0.7998 to 0.9331	No	ns	>0.9999
							4 vs. 10	-0.06667	-0.9331 to 0.7998	No	ns	>0.9999
							5 vs. 6	0.2667	-0.5998 to 1.133	No	ns	>0.9999
							5 vs. 7	0.2	-0.6665 to 1.066	No	ns	>0.9999
							5 vs. 8	0.1333	-0.7331 to 0.9998	No	ns	>0.9999
							5 vs. 9	0.3333	-0.5331 to 1.2	No	ns	>0.9999
							5 vs. 10	0.2	-0.6665 to 1.066	No	ns	>0.9999
							6 vs. 7	-0.06667	-0.9331 to 0.7998	No	ns	>0.9999
							6 vs. 8	-0.1333	-0.9998 to 0.7331	No	ns	>0.9999
							6 vs. 9	0.06667	-0.7998 to 0.9331	No	ns	>0.9999
							6 vs. 10	-0.06667	-0.9331 to 0.7998	No	ns	>0.9999
							7 vs. 8	-0.06667	-0.9331 to 0.7998	No	ns	>0.9999
							7 vs. 9	0.1333	-0.7331 to 0.9998	No	ns	>0.9999
							7 vs. 10	0	-0.8665 to 0.8665	No	ns	>0.9999
							8 vs. 9	0.2	-0.6665 to 1.066	No	ns	>0.9999
							8 vs. 10	0.06667	-0.7998 to 0.9331	No	ns	>0.9999
							9 vs. 10	-0.1333	-0.9998 to 0.7331	No	ns	>0.9999
							at grid
							1 vs. 2	2.4	1.534 to 3.266	Yes	****	<0.0001
							1 vs. 3	2.4	1.534 to 3.266	Yes	****	<0.0001
							1 vs. 4	2.533	1.667 to 3.4	Yes	****	<0.0001
							1 vs. 5	2.467	1.6 to 3.333	Yes	****	<0.0001
							1 vs. 6	2.333	1.467 to 3.2	Yes	****	<0.0001
							1 vs. 7	2.6	1.734 to 3.466	Yes	****	<0.0001
							1 vs. 8	2.533	1.667 to 3.4	Yes	****	<0.0001
							1 vs. 9	2.667	1.8 to 3.533	Yes	****	<0.0001
							1 vs. 10	2.733	1.867 to 3.6	Yes	****	<0.0001
							2 vs. 3	0	-0.8665 to 0.8665	No	ns	>0.9999
							2 vs. 4	0.1333	-0.7331 to 0.9998	No	ns	>0.9999
							2 vs. 5	0.06667	-0.7998 to 0.9331	No	ns	>0.9999
							2 vs. 6	-0.06667	-0.9331 to 0.7998	No	ns	>0.9999
							2 vs. 7	0.2	-0.6665 to 1.066	No	ns	>0.9999
							2 vs. 8	0.1333	-0.7331 to 0.9998	No	ns	>0.9999
							2 vs. 9	0.2667	-0.5998 to 1.133	No	ns	>0.9999
							2 vs. 10	0.3333	-0.5331 to 1.2	No	ns	>0.9999
							3 vs. 4	0.1333	-0.7331 to 0.9998	No	ns	>0.9999
							3 vs. 5	0.06667	-0.7998 to 0.9331	No	ns	>0.9999
							3 vs. 6	-0.06667	-0.9331 to 0.7998	No	ns	>0.9999
							3 vs. 7	0.2	-0.6665 to 1.066	No	ns	>0.9999
							3 vs. 8	0.1333	-0.7331 to 0.9998	No	ns	>0.9999
							3 vs. 9	0.2667	-0.5998 to 1.133	No	ns	>0.9999
							3 vs. 10	0.3333	-0.5331 to 1.2	No	ns	>0.9999
							4 vs. 5	-0.06667	-0.9331 to 0.7998	No	ns	>0.9999
							4 vs. 6	-0.2	-1.066 to 0.6665	No	ns	>0.9999
							4 vs. 7	0.06667	-0.7998 to 0.9331	No	ns	>0.9999
							4 vs. 8	0	-0.8665 to 0.8665	No	ns	>0.9999
							4 vs. 9	0.1333	-0.7331 to 0.9998	No	ns	>0.9999
							4 vs. 10	0.2	-0.6665 to 1.066	No	ns	>0.9999
							5 vs. 6	-0.1333	-0.9998 to 0.7331	No	ns	>0.9999
							5 vs. 7	0.1333	-0.7331 to 0.9998	No	ns	>0.9999
							5 vs. 8	0.06667	-0.7998 to 0.9331	No	ns	>0.9999
							5 vs. 9	0.2	-0.6665 to 1.066	No	ns	>0.9999
							5 vs. 10	0.2667	-0.5998 to 1.133	No	ns	>0.9999
							6 vs. 7	0.2667	-0.5998 to 1.133	No	ns	>0.9999
							6 vs. 8	0.2	-0.6665 to 1.066	No	ns	>0.9999
							6 vs. 9	0.3333	-0.5331 to 1.2	No	ns	>0.9999
							6 vs. 10	0.4	-0.4665 to 1.266	No	ns	>0.9999
							7 vs. 8	-0.06667	-0.9331 to 0.7998	No	ns	>0.9999
							7 vs. 9	0.06667	-0.7998 to 0.9331	No	ns	>0.9999
							7 vs. 10	0.1333	-0.7331 to 0.9998	No	ns	>0.9999
							8 vs. 9	0.1333	-0.7331 to 0.9998	No	ns	>0.9999
							8 vs. 10	0.2	-0.6665 to 1.066	No	ns	>0.9999
							9 vs. 10	0.06667	-0.7998 to 0.9331	No	ns	>0.9999

## Sheet: Fig.1F
Table Analyzed	CC_Latency						Number of families	1
							Number of comparisons per family	21
Repeated measures ANOVA summary							Alpha	0.05
Assume sphericity?	No
F	12.29						Tukey's multiple comparisons test	Mean Diff.	95.00% CI of diff.	Significant?	Summary	Adjusted P Value
P value	0.0026
P value summary	**						1 vs. 2	5.396	-0.5243 to 11.32	No	ns	0.085	A-B
Statistically significant (P < 0.05)?	Yes						1 vs. 3	4.942	-2.281 to 12.17	No	ns	0.293	A-C
Geisser-Greenhouse's epsilon	0.1828						1 vs. 4	5.587	-0.3192 to 11.49	No	ns	0.0693	A-D
R square	0.4674						1 vs. 6	-6.463	-18.02 to 5.094	No	ns	0.5054	A-F
							1 vs. 8	-86.66	-172.2 to -1.075	Yes	*	0.0463	A-H
Was the matching effective?							1 vs. 10	-14.75	-28.94 to -0.5509	Yes	*	0.0394	A-J
F	0.9598						2 vs. 3	-0.454	-3.699 to 2.791	No	ns	0.9988	B-C
P value	0.5007						2 vs. 4	0.1907	-3.041 to 3.422	No	ns	>0.9999	B-D
P value summary	ns						2 vs. 6	-11.86	-23.27 to -0.4508	Yes	*	0.0393	B-F
Is there significant matching (P < 0.05)?	No						2 vs. 8	-92.05	-175 to -9.141	Yes	*	0.0254	B-H
R square	0.07851						2 vs. 10	-20.14	-32.65 to -7.634	Yes	**	0.0012	B-J
							3 vs. 4	0.6447	-3.518 to 4.807	No	ns	0.9979	C-D
ANOVA table	SS	DF	MS	F (DFn, DFd)	P value		3 vs. 6	-11.4	-22.62 to -0.1878	Yes	*	0.0452	C-F
Treatment (between columns)	99686	6	16614	F (1.097, 15.36) = 12.29	P=0.0026		3 vs. 8	-91.6	-175.2 to -7.969	Yes	*	0.0279	C-H
Individual (between rows)	18170	14	1298	F (14, 84) = 0.9598	P=0.5007		3 vs. 10	-19.69	-32.29 to -7.086	Yes	**	0.0016	C-J
Residual (random)	113589	84	1352				4 vs. 6	-12.05	-24.49 to 0.3936	No	ns	0.0605	D-F
Total	231446	104					4 vs. 8	-92.24	-175.8 to -8.661	Yes	*	0.0265	D-H
							4 vs. 10	-20.33	-33.11 to -7.557	Yes	**	0.0013	D-J
Data summary							6 vs. 8	-80.19	-165.3 to 4.929	No	ns	0.0709	F-H
Number of treatments (columns)	7						6 vs. 10	-8.283	-27.72 to 11.16	No	ns	0.7651	F-J
Number of subjects (rows)	15						8 vs. 10	71.91	-11.51 to 155.3	No	ns	0.1133	H-J

## Sheet: Fig.1G
Table Analyzed	CC_timeS						Number of families	1
							Number of comparisons per family	21
Repeated measures ANOVA summary							Alpha	0.05
Assume sphericity?	No
F	10.19						Tukey's multiple comparisons test	Mean Diff.	95.00% CI of diff.	Significant?	Summary	Adjusted P Value
P value	0.006
P value summary	**						1 vs. 2	0.56	-3.703 to 4.823	No	ns	0.9991	A-B
Statistically significant (P < 0.05)?	Yes						1 vs. 3	1.74	-2.124 to 5.604	No	ns	0.7199	A-C
Geisser-Greenhouse's epsilon	0.1722						1 vs. 4	2.407	-1.396 to 6.209	No	ns	0.3721	A-D
R square	0.4212						1 vs. 6	-1.333	-6.493 to 3.826	No	ns	0.9696	A-F
							1 vs. 8	-55.26	-115 to 4.461	No	ns	0.0783	A-H
Was the matching effective?							1 vs. 10	-7.893	-13.22 to -2.567	Yes	**	0.0026	A-J
F	1.165						2 vs. 3	1.18	-1.026 to 3.386	No	ns	0.553	B-C
P value	0.3172						2 vs. 4	1.847	-1.759 to 5.452	No	ns	0.5982	B-D
P value summary	ns						2 vs. 6	-1.893	-6.18 to 2.393	No	ns	0.7363	B-F
Is there significant matching (P < 0.05)?	No						2 vs. 8	-55.82	-113.3 to 1.659	No	ns	0.0595	B-H
R square	0.101						2 vs. 10	-8.453	-13.2 to -3.711	Yes	***	0.0004	B-J
							3 vs. 4	0.6667	-1.932 to 3.265	No	ns	0.9706	C-D
ANOVA table	SS	DF	MS	F (DFn, DFd)	P value		3 vs. 6	-3.073	-7.51 to 1.364	No	ns	0.2811	C-F
Treatment (between columns)	39245	6	6541	F (1.033, 14.47) = 10.19	P=0.0060		3 vs. 8	-57	-115.3 to 1.308	No	ns	0.0573	C-H
Individual (between rows)	10470	14	747.9	F (14, 84) = 1.165	P=0.3172		3 vs. 10	-9.633	-14.74 to -4.528	Yes	***	0.0002	C-J
Residual (random)	53930	84	642				4 vs. 6	-3.74	-8.21 to 0.73	No	ns	0.1309	D-F
Total	103646	104					4 vs. 8	-57.67	-116.9 to 1.579	No	ns	0.0588	D-H
							4 vs. 10	-10.3	-16.57 to -4.027	Yes	***	0.001	D-J
Data summary							6 vs. 8	-53.93	-112.4 to 4.534	No	ns	0.0796	F-H
Number of treatments (columns)	7						6 vs. 10	-6.56	-12.72 to -0.3952	Yes	*	0.0338	F-J
Number of subjects (rows)	15						8 vs. 10	47.37	-11.38 to 106.1	No	ns	0.1551	H-J

## Sheet: Fig.1H
Table Analyzed	Retreat_lineS&G_CC						Within each column, compare rows (simple effects within columns)
Two-way RM ANOVA	Matching: Both factors						Number of families	1
Alpha	0.05						Number of comparisons per family	42
							Alpha	0.05
Source of Variation	% of total variation	P value	P value summary	Significant?
Time	39.8	<0.0001	****	Yes			Sidak's multiple comparisons test	Mean Diff.	95.00% CI of diff.	Significant?	Summary	Adjusted P Value
Place	0.07086	0.6609	ns	No
Interaction: Time x Place	0.7694	0.689	ns	No			at flat
Interaction: Time x Subjects	32.09						1 vs. 2	0	-0.9844 to 0.9844	No	ns	>0.9999
Interaction: Place x Subjects	4.94						1 vs. 3	0.1333	-0.851 to 1.118	No	ns	>0.9999
Subjects	5.79						1 vs. 4	0.06667	-0.9177 to 1.051	No	ns	>0.9999
							1 vs. 6	-0.2667	-1.251 to 0.7177	No	ns	>0.9999
ANOVA table	SS	DF	MS	F (DFn, DFd)	P value		1 vs. 8	-2.333	-3.318 to -1.349	Yes	****	<0.0001
Time	131	6	21.84	F (6, 84) = 17.36	P<0.0001		1 vs. 10	-0.3333	-1.318 to 0.651	No	ns	>0.9999
Place	0.2333	1	0.2333	F (1, 14) = 0.2008	P=0.6609		2 vs. 3	0.1333	-0.851 to 1.118	No	ns	>0.9999
Interaction: Time x Place	2.533	6	0.4222	F (6, 84) = 0.6512	P=0.6890		2 vs. 4	0.06667	-0.9177 to 1.051	No	ns	>0.9999
Interaction: Time x Subjects	105.7	84	1.258				2 vs. 6	-0.2667	-1.251 to 0.7177	No	ns	>0.9999
Interaction: Place x Subjects	16.27	14	1.162				2 vs. 8	-2.333	-3.318 to -1.349	Yes	****	<0.0001
Subjects	19.07	14	1.362				2 vs. 10	-0.3333	-1.318 to 0.651	No	ns	>0.9999
Residual	54.47	84	0.6484				3 vs. 4	-0.06667	-1.051 to 0.9177	No	ns	>0.9999
							3 vs. 6	-0.4	-1.384 to 0.5844	No	ns	0.9997
							3 vs. 8	-2.467	-3.451 to -1.482	Yes	****	<0.0001
							3 vs. 10	-0.4667	-1.451 to 0.5177	No	ns	0.9944
							4 vs. 6	-0.3333	-1.318 to 0.651	No	ns	>0.9999
							4 vs. 8	-2.4	-3.384 to -1.416	Yes	****	<0.0001
							4 vs. 10	-0.4	-1.384 to 0.5844	No	ns	0.9997
							6 vs. 8	-2.067	-3.051 to -1.082	Yes	****	<0.0001
							6 vs. 10	-0.06667	-1.051 to 0.9177	No	ns	>0.9999
							8 vs. 10	2	1.016 to 2.984	Yes	****	<0.0001
							at grid
							1 vs. 2	0.4667	-0.5177 to 1.451	No	ns	0.9944
							1 vs. 3	0.4	-0.5844 to 1.384	No	ns	0.9997
							1 vs. 4	0.4	-0.5844 to 1.384	No	ns	0.9997
							1 vs. 6	-0.1333	-1.118 to 0.851	No	ns	>0.9999
							1 vs. 8	-1.933	-2.918 to -0.949	Yes	****	<0.0001
							1 vs. 10	-0.5333	-1.518 to 0.451	No	ns	0.9591
							2 vs. 3	-0.06667	-1.051 to 0.9177	No	ns	>0.9999
							2 vs. 4	-0.06667	-1.051 to 0.9177	No	ns	>0.9999
							2 vs. 6	-0.6	-1.584 to 0.3844	No	ns	0.8518
							2 vs. 8	-2.4	-3.384 to -1.416	Yes	****	<0.0001
							2 vs. 10	-1	-1.984 to -0.01563	Yes	*	0.0424
							3 vs. 4	0	-0.9844 to 0.9844	No	ns	>0.9999
							3 vs. 6	-0.5333	-1.518 to 0.451	No	ns	0.9591
							3 vs. 8	-2.333	-3.318 to -1.349	Yes	****	<0.0001
							3 vs. 10	-0.9333	-1.918 to 0.05104	No	ns	0.0845
							4 vs. 6	-0.5333	-1.518 to 0.451	No	ns	0.9591
							4 vs. 8	-2.333	-3.318 to -1.349	Yes	****	<0.0001
							4 vs. 10	-0.9333	-1.918 to 0.05104	No	ns	0.0845
							6 vs. 8	-1.8	-2.784 to -0.8156	Yes	****	<0.0001
							6 vs. 10	-0.4	-1.384 to 0.5844	No	ns	0.9997
							8 vs. 10	1.4	0.4156 to 2.384	Yes	***	0.0003

## Sheet: Fig.1I
Table Analyzed	CT_Latency						Number of families	1
							Number of comparisons per family	21
Repeated measures ANOVA summary							Alpha	0.05
Assume sphericity?	No
F	3.8						Tukey's multiple comparisons test	Mean Diff.	95.00% CI of diff.	Significant?	Summary	Adjusted P Value
P value	0.0083
P value summary	**						1 vs. 2	103	26.89 to 179.1	Yes	**	0.0056	A-B
Statistically significant (P < 0.05)?	Yes						1 vs. 4	87.52	-22.73 to 197.8	No	ns	0.166	A-D
Geisser-Greenhouse's epsilon	0.67						1 vs. 5	109.7	34.53 to 184.8	Yes	**	0.0029	A-E
R square	0.2135						1 vs. 7	53.24	-31.74 to 138.2	No	ns	0.3829	A-G
							1 vs. 8	89.02	-20.55 to 198.6	No	ns	0.1499	A-H
Was the matching effective?							1 vs. 10	65.84	-49.06 to 180.7	No	ns	0.479	A-J
F	1.193						2 vs. 4	-15.5	-115.2 to 84.16	No	ns	0.9978	B-D
P value	0.2964						2 vs. 5	6.663	-64.69 to 78.02	No	ns	0.9999	B-E
P value summary	ns						2 vs. 7	-49.79	-170.5 to 70.89	No	ns	0.789	B-G
Is there significant matching (P < 0.05)?	No						2 vs. 8	-14	-115.2 to 87.24	No	ns	0.9989	B-H
R square	0.1352						2 vs. 10	-37.18	-145.7 to 71.37	No	ns	0.8944	B-J
							4 vs. 5	22.16	-43.36 to 87.68	No	ns	0.8997	D-E
ANOVA table	SS	DF	MS	F (DFn, DFd)	P value		4 vs. 7	-34.29	-134.2 to 65.63	No	ns	0.8936	D-G
Treatment (between columns)	127265	6	21211	F (4.02, 56.28) = 3.8	P=0.0083		4 vs. 8	1.494	-79.5 to 82.49	No	ns	>0.9999	D-H
Individual (between rows)	93178	14	6656	F (14, 84) = 1.193	P=0.2964		4 vs. 10	-21.68	-114.4 to 71.05	No	ns	0.9813	D-J
Residual (random)	468819	84	5581				5 vs. 7	-56.45	-128.9 to 15.97	No	ns	0.1796	E-G
Total	689262	104					5 vs. 8	-20.66	-84.48 to 43.15	No	ns	0.9162	E-H
							5 vs. 10	-43.84	-126.6 to 38.9	No	ns	0.5629	E-J
Data summary							7 vs. 8	35.78	-66.11 to 137.7	No	ns	0.8833	G-H
Number of treatments (columns)	7						7 vs. 10	12.6	-87.09 to 112.3	No	ns	0.9993	G-J
Number of subjects (rows)	15						8 vs. 10	-23.18	-116.1 to 69.76	No	ns	0.9743	H-J

## Sheet: Fig.1J
Table Analyzed	CT_timeS						Number of families	1
							Number of comparisons per family	21
Repeated measures ANOVA summary							Alpha	0.05
Assume sphericity?	No
F	3.876						Tukey's multiple comparisons test	Mean Diff.	95.00% CI of diff.	Significant?	Summary	Adjusted P Value
P value	0.0117
P value summary	*						1 vs. 2	58.89	10.94 to 106.8	Yes	*	0.0122	A-B
Statistically significant (P < 0.05)?	Yes						1 vs. 4	66.21	-6.553 to 139	No	ns	0.0858	A-D
Geisser-Greenhouse's epsilon	0.5661						1 vs. 5	70.57	11.24 to 129.9	Yes	*	0.0155	A-E
R square	0.2168						1 vs. 7	39.21	-27.51 to 105.9	No	ns	0.4516	A-G
							1 vs. 8	52.01	-24.19 to 128.2	No	ns	0.2953	A-H
Was the matching effective?							1 vs. 10	49.52	-27 to 126	No	ns	0.3489	A-J
F	1.892						2 vs. 4	7.32	-48.92 to 63.56	No	ns	0.9992	B-D
P value	0.0387						2 vs. 5	11.68	-31.5 to 54.86	No	ns	0.9622	B-E
P value summary	*						2 vs. 7	-19.67	-94.46 to 55.11	No	ns	0.9669	B-G
Is there significant matching (P < 0.05)?	Yes						2 vs. 8	-6.873	-75.2 to 61.45	No	ns	0.9998	B-H
R square	0.198						2 vs. 10	-9.367	-73.45 to 54.72	No	ns	0.9985	B-J
							4 vs. 5	4.36	-21.5 to 30.22	No	ns	0.9966	D-E
ANOVA table	SS	DF	MS	F (DFn, DFd)	P value		4 vs. 7	-26.99	-77.97 to 23.98	No	ns	0.5636	D-G
Treatment (between columns)	50383	6	8397	F (3.397, 47.55) = 3.876	P=0.0117		4 vs. 8	-14.19	-59.62 to 31.23	No	ns	0.928	D-H
Individual (between rows)	57376	14	4098	F (14, 84) = 1.892	P=0.0387		4 vs. 10	-16.69	-61.2 to 27.82	No	ns	0.85	D-J
Residual (random)	181980	84	2166				5 vs. 7	-31.35	-79.28 to 16.58	No	ns	0.3379	E-G
Total	289739	104					5 vs. 8	-18.55	-59.62 to 22.52	No	ns	0.7172	E-H
							5 vs. 10	-21.05	-68.04 to 25.95	No	ns	0.7247	E-J
Data summary							7 vs. 8	12.8	-51.72 to 77.32	No	ns	0.9919	G-H
Number of treatments (columns)	7						7 vs. 10	10.31	-39.53 to 60.14	No	ns	0.99	G-J
Number of subjects (rows)	15						8 vs. 10	-2.493	-65.36 to 60.37	No	ns	>0.9999	H-J

## Sheet: Fig.1K_x0009__x0009__x0009__x0009__x0009_
Table Analyzed	Retreat_lineS&G_CT						Within each column, compare rows (simple effects within columns)							Compare each cell mean with the other cell mean in that row
Two-way RM ANOVA	Matching: Both factors						Number of families	1						Number of families	1
Alpha	0.05						Number of comparisons per family	42						Number of comparisons per family	7
							Alpha	0.05						Alpha	0.05
Source of Variation	% of total variation	P value	P value summary	Significant?
Time	9.252	0.0014	**	Yes			Sidak's multiple comparisons test	Mean Diff.	95.00% CI of diff.	Significant?	Summary	Adjusted P Value		Sidak's multiple comparisons test	Mean Diff.	95.00% CI of diff.	Significant?	Summary	Adjusted P Value
Place	8.448	0.0004	***	Yes
Interaction: Time x Place	3.375	0.0452	*	Yes			at flat							at flat - at grid
Interaction: Time x Subjects	32.42						1 vs. 2	1.2	-1.189 to 3.589	No	ns	0.9858		1	-3.8	-5.762 to -1.838	Yes	****	<0.0001
Interaction: Place x Subjects	5.492						1 vs. 4	0.2	-2.189 to 2.589	No	ns	>0.9999		2	-0.8	-2.762 to 1.162	No	ns	0.8846
Subjects	20.11						1 vs. 5	0.8	-1.589 to 3.189	No	ns	>0.9999		4	-1.333	-3.295 to 0.6288	No	ns	0.3761
							1 vs. 7	0.9333	-1.456 to 3.322	No	ns	0.9999		5	-1.2	-3.162 to 0.7621	No	ns	0.5079
ANOVA table	SS	DF	MS	F (DFn, DFd)	P value		1 vs. 8	1	-1.389 to 3.389	No	ns	0.9995		7	-2.067	-4.029 to -0.1045	Yes	*	0.0332
Time	142	6	23.66	F (6, 84) = 3.996	P=0.0014		1 vs. 10	0.1333	-2.256 to 2.522	No	ns	>0.9999		8	-0.8667	-2.829 to 1.095	No	ns	0.8365
Place	129.6	1	129.6	F (1, 14) = 21.53	P=0.0004		2 vs. 4	-1	-3.389 to 1.389	No	ns	0.9995		10	-0.9333	-2.895 to 1.029	No	ns	0.7799
Interaction: Time x Place	51.79	6	8.632	F (6, 84) = 2.26	P=0.0452		2 vs. 5	-0.4	-2.789 to 1.989	No	ns	>0.9999
Interaction: Time x Subjects	497.4	84	5.922				2 vs. 7	-0.2667	-2.656 to 2.122	No	ns	>0.9999
Interaction: Place x Subjects	84.29	14	6.02				2 vs. 8	-0.2	-2.589 to 2.189	No	ns	>0.9999
Subjects	308.7	14	22.05				2 vs. 10	-1.067	-3.456 to 1.322	No	ns	0.9981
Residual	320.8	84	3.819				4 vs. 5	0.6	-1.789 to 2.989	No	ns	>0.9999
							4 vs. 7	0.7333	-1.656 to 3.122	No	ns	>0.9999
							4 vs. 8	0.8	-1.589 to 3.189	No	ns	>0.9999
							4 vs. 10	-0.06667	-2.456 to 2.322	No	ns	>0.9999
							5 vs. 7	0.1333	-2.256 to 2.522	No	ns	>0.9999
							5 vs. 8	0.2	-2.189 to 2.589	No	ns	>0.9999
							5 vs. 10	-0.6667	-3.056 to 1.722	No	ns	>0.9999
							7 vs. 8	0.06667	-2.322 to 2.456	No	ns	>0.9999
							7 vs. 10	-0.8	-3.189 to 1.589	No	ns	>0.9999
							8 vs. 10	-0.8667	-3.256 to 1.522	No	ns	>0.9999
							at grid
							1 vs. 2	4.2	1.811 to 6.589	Yes	****	<0.0001
							1 vs. 4	2.667	0.2778 to 5.056	Yes	*	0.0141
							1 vs. 5	3.4	1.011 to 5.789	Yes	***	0.0003
							1 vs. 7	2.667	0.2778 to 5.056	Yes	*	0.0141
							1 vs. 8	3.933	1.544 to 6.322	Yes	****	<0.0001
							1 vs. 10	3	0.6111 to 5.389	Yes	**	0.0027
							2 vs. 4	-1.533	-3.922 to 0.8556	No	ns	0.7714
							2 vs. 5	-0.8	-3.189 to 1.589	No	ns	>0.9999
							2 vs. 7	-1.533	-3.922 to 0.8556	No	ns	0.7714
							2 vs. 8	-0.2667	-2.656 to 2.122	No	ns	>0.9999
							2 vs. 10	-1.2	-3.589 to 1.189	No	ns	0.9858
							4 vs. 5	0.7333	-1.656 to 3.122	No	ns	>0.9999
							4 vs. 7	0	-2.389 to 2.389	No	ns	>0.9999
							4 vs. 8	1.267	-1.122 to 3.656	No	ns	0.9692
							4 vs. 10	0.3333	-2.056 to 2.722	No	ns	>0.9999
							5 vs. 7	-0.7333	-3.122 to 1.656	No	ns	>0.9999
							5 vs. 8	0.5333	-1.856 to 2.922	No	ns	>0.9999
							5 vs. 10	-0.4	-2.789 to 1.989	No	ns	>0.9999
							7 vs. 8	1.267	-1.122 to 3.656	No	ns	0.9692
							7 vs. 10	0.3333	-2.056 to 2.722	No	ns	>0.9999
							8 vs. 10	-0.9333	-3.322 to 1.456	No	ns	0.9999
